# Supplementary material for: A versatile framework for attitude tuning of beamlines at light source facilities
Source: J Synchrotron Radiat. 2025 Jun 12;32(Pt 4):924–33. doi: 10.1107/S1600577525003960 (PMC12236240; doi:10.1107/S1600577525003960)
Supplement: Supplementary file 1 [file s-32-00924-sup1.zip]

Archive with 3 entries (2 files):
- anc/
- anc/init_capi.py
- anc/lib_4w1b.py
