# Supplementary material for: A versatile framework for attitude tuning of beamlines at light source facilities
Source: J Synchrotron Radiat. 2025 Jun 12;32(Pt 4):924–33. doi: 10.1107/S1600577525003960 (PMC12236240; doi:10.1107/S1600577525003960)
Supplement: Supplementary file 1 [file s-32-00924-sup1.zip › anc/init_capi.py]

# Usage: python3 -m mamba.backend.zspawn 5678 \
#            ipython3 -i docs/example_init.py docs/example_config.yaml

print("Example beamline init script loading...")

from bluesky import RunEngine
from butils.common import AttrDict
from butils.ophyd import MyEpicsMotor, SimpleDet
from mamba.backend.mzserver import config_read, server_start

M = AttrDict([
    (k, MyEpicsMotor("xxx:" + k, name = "M." + k))
    for k in ["mCapiPitch", "mCapiYaw", "mCapiH", "mCapiV"]
])
D = AttrDict([
    ("k6482", SimpleDet("k6482:Curr1", name = "D.k6482")),
])

RE = RunEngine({})
U = server_start(globals(), config_read())
U.atti_capi.configure([D.k6482],
    [M.mCapiPitch, M.mCapiYaw, M.mCapiH, M.mCapiV])

print("Beamline init script loaded.")
