# Supplementary material for: A versatile framework for attitude tuning of beamlines at light source facilities
Source: J Synchrotron Radiat. 2025 Jun 12;32(Pt 4):924–33. doi: 10.1107/S1600577525003960 (PMC12236240; doi:10.1107/S1600577525003960)
Supplement: Supplementary file 1 [file s-32-00924-sup1.zip › anc/lib_4w1b.py]

from scipy import optimize
from mamba.attitude.common import stage_wrap, make_saddon, AttiOptim

def fix_zero(motor):
    motor.offset_freeze_switch.set(1).wait()
    rbv, velo = motor.position, motor.velocity.get()
    if abs(rbv) >= 80.0:
        return
    dif = 100.0 if rbv >= 0.0 else -100.0
    motor.velocity.set(100).wait()
    motor.move(-dif)
    motor.set_current_position(0.0)
    motor.move(rbv + dif)
    motor.velocity.set(velo).wait()

class AttiCapi(AttiOptim):
    maxfev, xatol, fatol = 100, 1, 1e-5

    def proc(self, doc, det, motors):
        doc["data"]["meta"] = {"x": motors}
        doc["data"]["eval"] = -doc["data"][det + "_value"]
        return doc["data"]["eval"]

    def tune_base(self, det, motors):
        dname = det.replace(".", "_")
        mnames = [m.replace(".", "_") for m in motors]
        options = {
            "disp": True, "maxfev": self.maxfev,
            "xatol": self.xatol, "fatol": self.fatol,
        }
        return optimize.minimize(
            self.wrap([det], motors, lambda doc: self.proc(doc, dname, mnames)),
            self.get_x(motors), method = "nelder-mead", options = options
        )

    def tune_area(self, area = None):
        if area is None:
            self.tune_area("rot")
            self.tune_area("trans")
        elif area == "rot":
            self.tune_base("D.k6482", ["M.mCapiPitch", "M.mCapiYaw"])
        elif area == "trans":
            self.tune_base("D.k6482", ["M.mCapiH", "M.mCapiV"])
        else:
            raise RuntimeError("unknown area `%s'" % area)

    @stage_wrap
    def tune(self, *args, **kwargs):
        [fix_zero(m) for m in self.motors.values()]
        self.tune_area(*args, **kwargs)

saddon_capi = make_saddon("atti_capi", AttiCapi)
